# Supplementary material for: Effect of Baicalin on Wound Healing in a Mouse Model of Pressure Ulcers
Source: Int J Mol Sci. 2022 Dec 25;24(1):329. doi: 10.3390/ijms24010329 (PMC9820804; doi:10.3390/ijms24010329)
Supplement: Supplementary file 1 [file ijms-24-00329-s001.zip]

Archive with 1 entries (1 files):
- ijms-2083360-supplementary.pdf
